# Supplementary material for: Simple Ion–Gas Mixtures as a Source of Key Molecules Relevant to Prebiotic Chemistry
Source: Molecules. 2021 Dec 6;26(23):7394. doi: 10.3390/molecules26237394 (PMC8659102; doi:10.3390/molecules26237394)
Supplement: Supplementary file 1 [file molecules-26-07394-s001.zip]

Archive with 1 entries (1 files):
- molecules-1441138-supplementary.pdf
